# Supplementary material for: Comprehensive biomarker profiles and chemometric filtering of urinary metabolomics for effective discrimination of prostate carcinoma from benign hyperplasia
Source: Sci Rep. 2022 Mar 14;12:4361. doi: 10.1038/s41598-022-08435-2 (PMC8921285; doi:10.1038/s41598-022-08435-2)
Supplement: Supplementary file 3 — Supplementary Table S4. [file 41598_2022_8435_MOESM3_ESM.xlsx]

## Sheet: Summary
List of ESI+ metabolites, together with their MW, chromatographic retention time, Kegg and HMDB IDs and NMDB classification, when available.
ID	Compound	Molecular Weight	RT	HMDB ID	KEGG ID	Classification
1	Pyroglutamic acid	129.043	7.48	HMDB0000267	C02237	Alpha aminoacids and derivatives
2	Methoxy benzaldehyde	136.053	8.76	HMDB0029686	C10761	Benzoyl derivative
3	Acetylcholine	145.11	0.82	HMDB0000895	C01996	Organonitrogen compound
4	Guanine	151.05	1.02	HMDB0000132	C00242	Imidazopyrimidines
5	N-acetyl threonine	161.069	0.88	HMDB0062557	N.A.	Threonine metabolite
6	(N1)-Acetylspermidine	188.176	0.64	HMDB0001276	C00612	Polyamines derivative
7	Amino hydroxydecanoic acid	203.152	7.39	N.A.	N.A.
8	4-methoxy-2-(3-methylbut-2-en-1-yl)benzene-1,3-diol	208.11	13.62	N.A.	N.A.
9	Dihydroxyl Indole O-Sulfate	229.005	2.64	N.A.	N.A.
10	Androstenone/Etiocholanolone	272.214	14.01	HMDB0000031 /HMDB0000490	C00523/ C04373	C21 steroids
11	N-(indol-3-acetyl) glutamine	303.122	8.24	HMDB0013240	N.A.	Aminoacids, peptides, and analogues
12	Methoxyphenylacetyl carnitine	309.158	8.01	N.A.	N.A.	Carnitine cycle
13	Carnitine azelaic acid	331.2	9.27	N.A.	N.A.	Carnitine cycle
14	Dihydrocortisol	364.225	11.97	HMDB0003259	C05471	Hydroxysteroids
15	Xanthurenate-8-O-beta-D-glucoside	367.091	7.05	HMDB0013118	N.A.	Tryptophan derivative
16	dihydro(iso)ferulic acid glucuronide	372.107	8.33	HMDB0041723	N.A.	Organooxygen compounds
17	dihydro(iso)ferulic acid glucuronide	372.107	8.75	HMDB0041723	N.A.	Organooxygen compounds
18	Carnitine derivative	399.262	11.44	N.A.	N.A.	Carnitine cycle
19	Dodecanedioyl glucuronic acid	406.184	11.22	N.A.	N.A.
20	5-alpha-Dihydrotestosterone glucuronide	466.257	14.01	HMDB0006203	N.A.	C21 steroids
21	tridecenoyl carnitine glucuronide	531.306	13.88	N.A.	N.A.	Carnitine cycle
22	Urobilin	590.311	12.03	HMDB0004160	C05794	Bilirubins

## Sheet: ID 1 - ESI(+)
Id	rt	mw CD
1	7.475	129.043
The feature was tentatively identified as pyroglutamic acid through match with the experimental spectrum of pyroglutamic acid reported on mzCloud

## Sheet: ID 2 - ESI(+)
Id	rt	mw CD
2	8.756	136.053
The feature was tentatively identified as a methoxybenzaldehyde, isomeric of the 3-methoxybenzaldehyde whose spectrum is reported on mzCloud. The fragments are exactly the same, but the relative abudances are discernibly different

## Sheet: ID 3 - ESI(+)
Id	rt	mw CD
3	0.822	145.11
The feature was tentatively identified as acetylcholine through match with the experimental spectrum reported on mzCloud

## Sheet: ID 4 - ESI(+)
Id	rt	mw CD
4	1.019	151.05
The feature was tentatively identified as guanine through match with the experimental MS/MS spectrum reported in mzCloud

## Sheet: ID 5 - ESI(+)
Id	rt	mw CD
5	0.882	161.069
The feature was tentatively identified as N-acetyl threonine, reported on HMDB. The fragmentation pattern of threonine (marked in blue) is clearly visible (see the experimental spectrum of threonine reported in mzCloud). Acetylated ions present the same fragmentation pattern (162->144->116->98)

## Sheet: ID 6 - ESI(+)
Id	rt	mw CD
6	0.643	170.142
The feature was tentatively identified as (N1)-acetylspermidine by match with the experimental MS/MS spectrum of acetylsperimidine reported on mzCloud

## Sheet: ID 7 - ESI(+)
Id	rt	mw CD	formulaCD
7	7.392	203.152	C10H21NO3
The feature was tentatively identfied as amino hydroxyl decanoic acid given the intense neutral losses of H2O, NH3, and CO (typical of amine, hydroxyl-, and carboxyl groups)

## Sheet: ID 8 - ESI(+)
Id	rt	mw CD
8	13.617	208.11
The feature was tentatively identified as 4-methoxy-2-(3-methylbut-2-en-1-yl)benzene-1,3-diol, that is present on HMDB and whose predicted spectra shows a similar fragmentation pathway. In particular, the absence of losses of 15 (CH3) indicates the absence of several methoxylation. The presence of m/z 127 (pyrogallol) and m/z 111 (catechol) indicate the presence of 3 hydroxyl groups on the aromat…

## Sheet: ID 9 - ESI(+)
Id	rt	mw CD
9	2.638	229.005
The feature was tentatively identified as dihydroxyindole O-sulfate (dihydroxyindole is present on HMDB). In the MS/MS spectra (scan 2.63), the fragmentation pattern of a contamination with mw 230.14 (see MS spectrum) was labeled in red by inspection of another scan (2.55, where our feature was absent). In blue the fragmentation pattern of dihydroxylindolyl O-sulfate is marked, where a loss of a …

[truncated: 12 more sheets: ID 10 - ESI(+), ID 11 - ESI(+), ID 12 - ESI(+), ID 13 - ESI(+), ID 14 - ESI(+), ID 15 - ESI(+), ID 16-17 - ESI(+), ID 18 - ESI(+), ID 19 - ESI(+), ID 20 - ESI(+), ID 21 - ESI(+), ID 22 - ESI(+)]
