# Supplementary material for: Comprehensive biomarker profiles and chemometric filtering of urinary metabolomics for effective discrimination of prostate carcinoma from benign hyperplasia
Source: Sci Rep. 2022 Mar 14;12:4361. doi: 10.1038/s41598-022-08435-2 (PMC8921285; doi:10.1038/s41598-022-08435-2)
Supplement: Supplementary file 4 — Supplementary Table S5. [file 41598_2022_8435_MOESM4_ESM.xlsx]

## Sheet: Summary
List of ESI– metabolites, together with their molecular weights, chromatographic retention chromatographic retention times, Kegg and HMDB IDs, and HMDB classification, when available.
	Compound	Molecular Weight	RT	HMDB ID	KEGG ID	Classification
1	Malic Acid	134.022	0.77	HMDB0000156	C00149	Hydroxyacid
2	Imidazolelactic acid	156.054	0.77	HMDB0002320	C05132	Imidazoles
3	Hexanoylglycine	173.106	8.81	HMDB0000701	N.A.	N-acyl-alpha aminoacid
4	Dihydroxy-5-methylthio-4-pentenoic acid (DMTPA)	178.03	1.73	HMDB0240388	N.A.	Fatty acids and conjugated
5	Sulfooxybutanoic acid	184.004	0.88	HMDB0130137	N.A.	Fatty acids
6	Heptanoylglycine	187.121	10.33	HMDB0013010	N.A.	N-acyl-alpha aminoacid
7	N-lactoylvaline	189.1	7.53	HMDB0062181	N.A.	N-acyl-alpha aminoacid
8	Phenylacetylglycine	193.074	7.43	HMDB0000821	C05598	N-acyl-alpha aminoacid
9	Ethylphenyl sulfate	202.03	9.18	HMDB0062721	N.A.	Arylsulfates
10	3-hydroxy-3-(4-hydroxy-3-methoxyphenyl) propanoic acid	212.069	7.24	HMDB0133486	N.A.	Phenylpropanoic acids
11	[2-hydroxy-5-(prop-2-en-1-yl)phenyl]oxidanesulfonic acid	230.025	9.31	HMDB0135258	N.A.	Arylsulfates
12	5-Aminoimidazole-4-carboxamide glutaric acid	240.087	3.12	N.A.	N.A.	Imidazole derivative
13	Indolylacryloylglycine	244.085	10.33	HMDB0006005	N.A.	N-acyl-alpha aminoacid
14	2-[4-hydroxy-3-(sulfooxy) phenyl]acetic acid	248	2.34	HMDB0125151	N.A.	Arylsulfates
15	Benzoyl glutamic acid	251.08	8.02	N.A.	N.A.	Glutamic acid and derivatives
16	Propyl hydroxyhippuric acid	253.096	8.18	N.A.	N.A.	N-acyl-alpha aminoacids and derivatives
17	5-(Hydroxyphenyl)-gamma-valerolactone-O-sulphate	272.036	7.96	HMDB0059993	N.A.	Arylsulfates
18	Hydroxybutyric acid glucuronide	280.08	1.32	N.A.	N.A.
19	Methylguanosine	297.108	4.79	HMDB0001563	C04545	Purine nucleosides
20	4-Methylcatechol O-glucuronide	300.085	8.21	HMDB0240460	N.A.
21	Octenedioyl glutamine	300.133	7.15	N.A.	N.A.	Glutamic acid and derivatives
22	N-indolylacetyl glutamine	303.123	8.29	HMDB0013240	N.A.	Glutamic acid and derivatives
23	Succinyl Tryptophan	304.107	9.52	N.A.	N.A.	Tryptophan derivative (aminoacid)
24	2-Methoxy-4-vinylphenol glucuronide	326.101	8.51	N.A.	N.A.
25	Pyr-Xle-Ser	329.16	7.4	N.A.	N.A.	Peptides
26	Hydroxy methoxy indole glucuronide	339.096	8.87	HMDB0010363	C03033	Carbohydrates and carbohydrate conjugates
27	Suberoyl glucuronic acid	350.122	8.64	N.A.	N.A.
28	alpha-CEHC sulfate	358.11	11.96	N.A.	N.A.	Vitamin E metabolite
29	Feruloyl-quinic acid	368.112	8.31	HMDB0030669	C02572	Quinic acids and derivatives
30	(epi)Catechin sulfate	370.037	8.41	HMDB0012467	N.A.	Sulfated flavonoids
31	dihydro(iso)ferulic acid glucuronide	372.107	8.38	HMDB0041723	N.A.	Phenolic glycosides
32	dihydro(iso)ferulic acid glucuronide	372.107	8.8	HMDB0041723	N.A.	Phenolic glycosides
33	dimethylene suberic acid glucoronide	374.122	9.37	N.A.	N.A.	Medium chain fatty acids
34	dimethylene suberic acid glucoronide	374.122	9.24	N.A.	N.A.	Medium chain fatty acids
35	decenedioyl glucuronic acid	376.138	10.4	N.A.	N.A.
36	methylcathecol glucuronide sulfate	380.042	5.72	N.A.	N.A.
37	Methyl(epi)catechin sulfate	384.053	8.89	N.A.	N.A.
38	Hydroxyandrosterone sulfate isomer	386.177	12.93	N.A.	N.A.	C21 steroids
39	Dodecanedioyl glucuronic acid	406.185	11.28	N.A.	N.A.
40	Androstenol glucuronide	450.263	15.77	N.A.	N.A.	C21 steroids
41	alpha-CEHC glucuronide	454.185	11.94	HMDB0062445	N.A.	Vitamin E metabolite
42	Uroerythrin (biotrypirrin A)	465.191	13.84	HMDB0003323	N.A.	Pyrroles
43	(epi)Catechin glucuronide	466.112	8.82	HMDB0240435	N.A.	Flavonoids
44	Trihydroxyoctadecenoic acid glucuronide	506.273	12.94	N.A.	N.A.
45	Trihydroxyoctadecenoic acid glucuronide	506.273	13.35	N.A.	N.A.
46	Trihydroxycholanoic acid glucuronide	584.321	14.77	N.A.	N.A.
47	(3a,5b,7a,12a)-24-[(carboxymethyl)amino]-1,12-dihydroxy-24-oxocholan-3-yl-b-D-Glucopyranosiduronic acid	641.343	12.61	HMDB0002472	N.A.	Oximes

## Sheet: ID 1 - ESI(-)
ID	rt	mz CD	FormulaCD
1	0.769	134.022	C4H6O5	Malic Acid		Identified through comparison with experimental MS/MS spectrum reported in mzCloud

## Sheet: ID 2 - ESI(-)
ID	rt	mz CD
2	0.766	156.054
		156.054
The feature has been identified as imidazolelactic acid by a match with an experimental spectrum reported on mzCloud

## Sheet: ID 3 - ESI(-)
ID	rt	mz CD
3	8.808	173.106
Identified as hexanoylglycine through comparison with the predicted MS/MS spectrum reported on HMDB. m/z 128 is due to a CO2 loss from glycine and m/z 74 is the molecular formula of glycine after loss of hexanoic acid.

## Sheet: ID 4 - ESI(-)
ID	rt	mz CD
4	1.726	178.03
2,3-Dihydroxy-5-methylthio-4-pentenoic acid is a compound reported on HMDB and already reported in blood samples. The fragmentation pattern is attributable to this compound, with subsquent loss of H2O and CO2 (m/z 159 and 115), compatible with a carboxyl and hydroxyl groups. The loss of CH4S (m/z 129) is compatible with the methyl-thio group. Finally, the most abundant fragments (m/z 75 and 73) a…

## Sheet: ID 5 - ESI(-)
ID	rt	mz CD
5	0.881	184.004
The feature has been identified as sulfoxybutanoic acid for the presence of the sulfate ion (m/z 97) and the hydroxy butanoic acid (m/z 103 in the spectrum)

## Sheet: ID 6 - ESI(-)
ID	rt	mz CD
6	10.327	187.121
Despite a partial coelution with another similar mass, in the MS/MS spectrum the same fragmentation pattern of hexanoylglycine is visible (loss of CO2, m/z 142, and glycine, m/z 74). Therefore the compound has been tentatively identified as heptanoylglycine, reported on HMDB. The retention time, slightly larger than hexanoyl glycine, is another hint for this identification.

## Sheet: ID 7 - ESI(-)
ID	rt	mz CD
7	7.533	189.1
The feature was identified as N-lactoyl valine, which is reported on HMDB. The loss of lactic acid furnished the peak of valine (m/z 116). Other major peaks are due to losses of CO2 and H2O (m/z 144 and m/z 126).

## Sheet: ID 8 - ESI(-)
ID	rt	mz CD
8	7.433	193.074
The feature was identified as phenylacetylglycine through comparison with experimental MS/MS spectrum reported in mzCloud.

## Sheet: ID 9 - ESI(-)
ID	rt	mz CD
9	9.18	202.03
Ethylphenyl sulfate, reported on HMDB, has been tentatively identified through m/z 121 (ethylphenol) and 80 (SO3), the latter indicating a sulfare on a hydroxyl group on an aromatic moiery (m/z 97 is not present).

[truncated: 35 more sheets: ID 10 - ESI(-), ID 11 - ESI(-), ID 12 - ESI(-), ID 13 - ESI(-), ID 14 - ESI(-), ID 15 - ESI(-), ID 16 - ESI(-), ID 17 - ESI(-), ID 18 - ESI(-), ID 19 - ESI(-), ID 20 - ESI(-), ID 21 - ESI(-), ID 22 - ESI(-), ID 23 - ESI(-), ID 24 - ESI(-), ID 25 - ESI(-), ID 26 - ESI(-), ID 27 - ESI(-), ID 28 - ESI(-), ID 29 - ESI(-) …]
