# Supplementary material for: Comprehensive biomarker profiles and chemometric filtering of urinary metabolomics for effective discrimination of prostate carcinoma from benign hyperplasia
Source: Sci Rep. 2022 Mar 14;12:4361. doi: 10.1038/s41598-022-08435-2 (PMC8921285; doi:10.1038/s41598-022-08435-2)
Supplement: Supplementary file 5 — Supplementary Table S6. [file 41598_2022_8435_MOESM5_ESM.xlsx]

## Sheet: chromatographic worklist
Table S1: Chromatographic worklist used for metabolomics data acquisition. The worklist was repeated twice, for positive and negative ion mode. Runs labeled in blue were included in the data processing.
N°	Run	Purpose
1	Blank 1	Column and instrument check
2	External standard mixture 1	Column and instrument stability check
3	Blank 2	Column and instrument check
4	QC1	Instrument conditioning
5	QC2	Instrument conditioning
6	QC3	Instrument conditioning
7	QC4	Instrument conditioning
8	QC5	Instrument conditioning
9	QC6	Instrument conditioning
10	QC7	Instrument conditioning
11	QC8	Instrument conditioning
12	QC9	Instrument conditioning
13	QC10	Instrument conditioning
14	Blank 3	Blank subtraction
15	QC11	Instrument conditioning
16	QC12	Instrument conditioning
17	QC13	Instrument conditioning
18	QC14	Instrument conditioning
19	QC15	Instrument conditioning
20	QC16	Instrument conditioning
21	QC17	Instrument conditioning
22	QC18	Instrument conditioning
23	QC19	Feature normalization
24	QC20	Feature normalization
25	Sample1	-
26	Sample2	-
27	Sample3	-
28	Sample4	-
29	Sample5	-
30	QC21	Feature normalization
31	Sample6	-
32	Sample7	-
33	Sample8	-
34	Sample9	-
35	Sample10	-
36	QC22	Feature normalization
37	Sample11	-
38	Sample12	-
39	Sample13	-
40	Sample14	-
41	Sample15	-
42	QC23	Feature normalization
43	Sample16	-
44	Sample17	-
45	Sample18	-
46	Sample19	-
47	Sample20	-
48	QC24	Feature normalization
49	Sample21	-
50	Sample22	-
51	Sample23	-
52	Sample24	-
53	Sample25	-
54	QC25	Feature normalization
55	Sample26	-
56	Sample27	-
57	Sample28	-
58	Sample29	-
59	Sample30	-
60	QC26	Feature normalization
61	Sample31	-
62	Sample32	-
63	Sample33	-
64	Sample34	-
65	Sample35	-
66	QC27	Feature normalization
67	Sample36	-
68	Sample37	-
69	Sample38	-
70	Sample39	-
71	Sample40	-
72	QC28	Feature normalization
73	QC29	Feature normalization
74	DDA-QC1	MS/MS validation
75	DDA-QC2	MS/MS validation
76	DDA-QC3	MS/MS validation
77	Blank 4	Column and instrument check
78	External standard mixture 2	Column and instrument stability check
79	Blank 5	Column and instrument check
